# Supplementary material for: Soil microbial trait-based strategies drive metabolic efficiency along an altitude gradient
Source: ISME Commun. 2021 Dec 3;1:71. doi: 10.1038/s43705-021-00076-2 (PMC9723748; doi:10.1038/s43705-021-00076-2)
Supplement: Supplementary file 2 — Table S2 [file 43705_2021_76_MOESM2_ESM.xlsx]

## Sheet: SI
Supporting Information
Soil microbial trait-based strategies drive metabolic efficiency along an altitude gradient
Jiao Fenga, b#, Xiao-Min Zenga, b#, Qianggong Zhangc, Xin-Quan Zhoub, Yu-Rong Liua,b*, Qiaoyun Huanga, b
aState Key Laboratory of Agricultural Microbiology, Huazhong Agricultural University, Wuhan 430070, China
bCollege of Resources and Environment, Huazhong Agricultural University, Wuhan 430070, China
cKey Laboratory of Tibetan Environment Changes and Land Surface Processes, Institute of Tibetan Plateau Research, Chinese Academy of Sciences, Beijing 100101, China
*Corresponding Author:
Dr. Yu-Rong Liu, E-mail: yrliu@mail.hzau.edu.cn; Phone: (+86) 27-87676165

## Sheet: Sheet1
Table S2. Relationships of the relative abundances of genus belonged to key bacterial and fungal assemblies with qCO2 and microbial physiological traits.
B_Mod#0	Phylum	Class	Order	Family	Genus	Altitude	Vlength	qCO2	CUE
	p__Proteobacteria	c__Alphaproteobacteria	o__Rhizobiales	f__Xanthobacteraceae	g__unclassified_f__Xanthobacteraceae	0.817025	-0.658273	0.636999	-0.45737
	p__Proteobacteria	c__Alphaproteobacteria	o__Rhizobiales	f__Hyphomicrobiaceae	g__Pedomicrobium	0.801423	-0.486383	0.599206	-0.195429
	p__Proteobacteria	c__Alphaproteobacteria	o__Reyranellales	f__Reyranellaceae	g__Reyranella	0.742849	-0.693034	0.672874	-0.408649
	p__Gemmatimonadetes	c__Gemmatimonadetes	o__Gemmatimonadales	f__Gemmatimonadaceae	g__norank_f__Gemmatimonadaceae	0.73801	-0.618905	0.675939	-0.303951
	p__Proteobacteria	c__Deltaproteobacteria	o__Desulfarculales	f__Desulfarculaceae	g__norank_f__Desulfarculaceae	0.723043	-0.804598	0.615006	-0.484948
	p__Proteobacteria	c__Gammaproteobacteria	o__Betaproteobacteriales	f__Nitrosomonadaceae	g__GOUTA6	0.717909	-0.561264	0.65129	-0.286997
	p__Proteobacteria	c__Alphaproteobacteria	o__Rhizobiales	f__Xanthobacteraceae	g__norank_f__Xanthobacteraceae	0.712096	-0.785441	0.588719	-0.47838
	p__Bacteroidetes	c__Bacteroidia	o__Chitinophagales	f__Chitinophagaceae	g__norank_f__Chitinophagaceae	0.700972	-0.723963	0.638368	-0.348433
	p__Proteobacteria	c__Alphaproteobacteria	o__Rhizobiales	f__Beijerinckiaceae	g__unclassified_f__Beijerinckiaceae	0.684473	-0.520443	0.469784	-0.434233
	p__Acidobacteria	c__Acidobacteriia	o__Solibacterales	f__Solibacteraceae_Subgroup_3	g__PAUC26f	0.679426	-0.62725	0.535233	-0.399915
	p__Acidobacteria	c__Acidobacteriia	o__Solibacterales	f__Solibacteraceae_Subgroup_3	g__Bryobacter	0.677614	-0.759715	0.614458	-0.47619
	p__Proteobacteria	c__Alphaproteobacteria	o__Rhizobiales	f__KF-JG30-B3	g__norank_f__KF-JG30-B3	0.675335	-0.408158	0.522049	-0.16726
	p__Actinobacteria	c__Actinobacteria	o__unclassified_c__Actinobacteria	f__unclassified_c__Actinobacteria	g__unclassified_c__Actinobacteria	0.665357	-0.554017	0.532577	-0.439403
	p__Bacteroidetes	c__Bacteroidia	o__Cytophagales	f__Microscillaceae	g__norank_f__Microscillaceae	0.657821	-0.643088	0.620026	-0.367768
	p__Elusimicrobia	c__Elusimicrobia	o__norank_c__Elusimicrobia	f__norank_c__Elusimicrobia	g__norank_c__Elusimicrobia	0.653198	-0.517608	0.555867	-0.360015
	p__Acidobacteria	c__Acidobacteriia	o__Solibacterales	f__Solibacteraceae_Subgroup_3	g__Candidatus_Solibacter	0.651888	-0.646962	0.542169	-0.295019
	p__Acidobacteria	c__Acidobacteriia	o__Acidobacteriales	f__Acidobacteriaceae_Subgroup_1	g__Edaphobacter	0.649692	-0.748802	0.536365	-0.518275
	p__Proteobacteria	c__Alphaproteobacteria	o__norank_c__Alphaproteobacteria	f__norank_c__Alphaproteobacteria	g__norank_c__Alphaproteobacteria	0.646592	-0.722146	0.643933	-0.525322
	p__Proteobacteria	c__Deltaproteobacteria	o__RCP2-54	f__norank_o__RCP2-54	g__norank_o__RCP2-54	0.639102	-0.733079	0.63125	-0.417187
	p__Proteobacteria	c__Alphaproteobacteria	o__Rhizobiales	f__A0839	g__norank_f__A0839	0.637885	-0.505757	0.715031	-0.23136
	p__Proteobacteria	c__Alphaproteobacteria	o__Rhizobiales	f__Xanthobacteraceae	g__GAS113	0.637804	-0.731639	0.572985	-0.534861
	p__Proteobacteria	c__Alphaproteobacteria	o__Elsterales	f__norank_o__Elsterales	g__norank_o__Elsterales	0.636376	-0.746955	0.49733	-0.52087
	p__Proteobacteria	c__Alphaproteobacteria	o__unclassified_c__Alphaproteobacteria	f__unclassified_c__Alphaproteobacteria	g__unclassified_c__Alphaproteobacteria	0.635069	-0.767124	0.546327	-0.601918
	p__Verrucomicrobia	c__Verrucomicrobiae	o__S-BQ2-57_soil_group	f__norank_o__S-BQ2-57_soil_group	g__norank_o__S-BQ2-57_soil_group	0.634242	-0.661358	0.559478	-0.467261
	p__Bacteroidetes	c__Bacteroidia	o__Cytophagales	f__Microscillaceae	g__OLB12	0.632184	-0.501243	0.682598	-0.122322
	p__Proteobacteria	c__Alphaproteobacteria	o__Rhodospirillales	f__Rhodospirillaceae	g__norank_f__Rhodospirillaceae	0.610927	-0.500976	0.58369	-0.329575
	p__Proteobacteria	c__Alphaproteobacteria	o__Rhizobiales	f__Beijerinckiaceae	g__Roseiarcus	0.598055	-0.784159	0.502948	-0.608744
	p__Proteobacteria	c__Gammaproteobacteria	o__Betaproteobacteriales	f__A21b	g__norank_f__A21b	0.596496	-0.729811	0.483155	-0.326307
	p__Acidobacteria	c__Acidobacteriia	o__Acidobacteriales	f__unclassified_o__Acidobacteriales	g__unclassified_o__Acidobacteriales	0.595069	-0.655617	0.545779	-0.455617
	p__Acidobacteria	c__Blastocatellia_Subgroup_4	o__11-24	f__norank_o__11-24	g__norank_o__11-24	0.591191	-0.325252	0.409065	-0.0504844
	p__Proteobacteria	c__Gammaproteobacteria	o__WD260	f__norank_o__WD260	g__norank_o__WD260	0.588124	-0.764781	0.553315	-0.598273
	p__Acidobacteria	c__Subgroup_6	o__norank_c__Subgroup_6	f__norank_c__Subgroup_6	g__norank_c__Subgroup_6	0.581436	-0.479303	0.423473	-0.308897
	p__Proteobacteria	c__Gammaproteobacteria	o__Betaproteobacteriales	f__SC-I-84	g__norank_f__SC-I-84	0.580992	-0.578797	0.524771	-0.352216
	p__Proteobacteria	c__Deltaproteobacteria	o__Myxococcales	f__Polyangiaceae	g__unclassified_f__Polyangiaceae	0.578726	-0.658342	0.559266	-0.45189
	p__Gemmatimonadetes	c__Gemmatimonadetes	o__Gemmatimonadales	f__Gemmatimonadaceae	g__Gemmatimonas	0.571715	-0.364045	0.465778	-0.0914965
	p__Proteobacteria	c__Deltaproteobacteria	o__Myxococcales	f__Polyangiaceae	g__Pajaroellobacter	0.570059	-0.689291	0.435132	-0.491762
	p__Actinobacteria	c__Actinobacteria	o__norank_c__Actinobacteria	f__norank_c__Actinobacteria	g__norank_c__Actinobacteria	0.568423	-0.721105	0.444	-0.428068
	p__Proteobacteria	c__Alphaproteobacteria	o__Acetobacterales	f__Acetobacteraceae	g__norank_f__Acetobacteraceae	0.562004	-0.577334	0.465078	-0.474131
	p__Proteobacteria	c__Alphaproteobacteria	o__Acetobacterales	f__Acetobacteraceae	g__Rhodovastum	0.561782	-0.493962	0.569782	-0.270732
	p__Acidobacteria	c__Acidobacteriia	o__Subgroup_2	f__norank_o__Subgroup_2	g__norank_o__Subgroup_2	0.557198	-0.713191	0.475356	-0.496442
	p__Proteobacteria	c__Gammaproteobacteria	o__Betaproteobacteriales	f__Burkholderiaceae	g__Duganella	0.543161	-0.601073	0.51792	-0.38809
	p__Bacteroidetes	c__Ignavibacteria	o__OPB56	f__norank_o__OPB56	g__norank_o__OPB56	0.53913	-0.358686	0.37101	-0.235542
	p__Proteobacteria	c__Deltaproteobacteria	o__Myxococcales	f__BIrii41	g__norank_f__BIrii41	0.519738	-0.514803	0.53785	-0.317709
	p__Proteobacteria	c__Alphaproteobacteria	o__Rhodospirillales	f__norank_o__Rhodospirillales	g__norank_o__Rhodospirillales	0.518614	-0.766439	0.610237	-0.627825
	p__Acidobacteria	c__Acidobacteriia	o__Acidobacteriales	f__norank_o__Acidobacteriales	g__norank_o__Acidobacteriales	0.511029	-0.667215	0.425497	-0.520072
	p__Proteobacteria	c__Gammaproteobacteria	o__Xanthomonadales	f__Rhodanobacteraceae	g__Rhodanobacter	0.509106	-0.449404	0.433758	-0.122963
	p__Proteobacteria	c__Gammaproteobacteria	o__JG36-TzT-191	f__norank_o__JG36-TzT-191	g__norank_o__JG36-TzT-191	0.507598	-0.459411	0.553075	-0.368789
	p__Chloroflexi	c__Ktedonobacteria	o__Ktedonobacterales	f__Ktedonobacteraceae	g__HSB_OF53-F07	0.506822	-0.474394	0.351026	-0.422398
	p__Proteobacteria	c__Deltaproteobacteria	o__Myxococcales	f__Phaselicystidaceae	g__Phaselicystis	0.496571	-0.427397	0.483385	-0.250893
	p__Chloroflexi	c__Anaerolineae	o__Anaerolineales	f__Anaerolineaceae	g__norank_f__Anaerolineaceae	0.493138	-0.439047	0.345606	-0.220759
	p__Acidobacteria	c__Holophagae	o__Subgroup_7	f__norank_o__Subgroup_7	g__norank_o__Subgroup_7	0.489176	-0.642368	0.416233	-0.407783
	p__Proteobacteria	c__Gammaproteobacteria	o__Pseudomonadales	f__Pseudomonadaceae	g__Pseudomonas	0.488011	-0.314668	0.510649	-0.0745266
	p__Proteobacteria	c__Alphaproteobacteria	o__Micropepsales	f__Micropepsaceae	g__norank_f__Micropepsaceae	0.486043	-0.602627	0.51862	-0.355774
	p__Planctomycetes	c__Planctomycetacia	o__Isosphaerales	f__Isosphaeraceae	g__norank_f__Isosphaeraceae	0.484815	-0.518867	0.562158	-0.470581
	p__Actinobacteria	c__Actinobacteria	o__Frankiales	f__Frankiaceae	g__Jatrophihabitans	0.484044	-0.306807	0.372482	-0.295302
	p__Actinobacteria	c__Actinobacteria	o__Gaiellales	f__norank_o__Gaiellales	g__norank_o__Gaiellales	0.483121	-0.507826	0.383687	-0.247325
	p__Proteobacteria	c__Gammaproteobacteria	o__Betaproteobacteriales	f__Burkholderiaceae	g__Burkholderia-Caballeronia-Paraburkholderia	0.481845	-0.263075	0.243395	-0.206387
	p__Actinobacteria	c__Actinobacteria	o__Catenulisporales	f__Catenulisporaceae	g__Catenulispora	0.479597	-0.403987	0.372733	-0.306854
	p__Proteobacteria	c__Alphaproteobacteria	o__Rhizobiales	f__Rhizobiales_Incertae_Sedis	g__norank_f__Rhizobiales_Incertae_Sedis	0.479337	-0.357025	0.452688	-0.307761
	p__Acidobacteria	c__Thermoanaerobaculia	o__Thermoanaerobaculales	f__Thermoanaerobaculaceae	g__Subgroup_10	0.470266	-0.59578	0.49054	-0.451905
	p__Bacteroidetes	c__Bacteroidia	o__Sphingobacteriales	f__Sphingobacteriaceae	g__Mucilaginibacter	0.469622	-0.260536	0.371303	-0.172961
	p__Acidobacteria	c__Acidobacteriia	o__Acidobacteriales	f__Acidobacteriaceae_Subgroup_1	g__unclassified_f__Acidobacteriaceae_Subgroup_1	0.46904	-0.494305	0.387143	-0.442128
	p__Actinobacteria	c__Actinobacteria	o__Solirubrobacterales	f__Solirubrobacteraceae	g__Conexibacter	0.467433	-0.776683	0.381161	-0.511768
	p__Actinobacteria	c__Actinobacteria	o__Solirubrobacterales	f__67-14	g__norank_f__67-14	0.463395	-0.476557	0.552264	-0.214423
	p__Latescibacteria	c__Latescibacteria	o__norank_c__Latescibacteria	f__norank_c__Latescibacteria	g__norank_c__Latescibacteria	0.462907	-0.544484	0.296357	-0.372297
	p__Actinobacteria	c__Actinobacteria	o__IMCC26256	f__norank_o__IMCC26256	g__norank_o__IMCC26256	0.461223	-0.521513	0.38278	-0.412716
	p__Chloroflexi	c__Anaerolineae	o__SBR1031	f__norank_o__SBR1031	g__norank_o__SBR1031	0.459622	-0.367369	0.367571	-0.245004
	p__Actinobacteria	c__Actinobacteria	o__Corynebacteriales	f__Mycobacteriaceae	g__Mycobacterium	0.451877	-0.445256	0.381462	-0.298216
	p__Chloroflexi	c__Chloroflexia	o__Thermomicrobiales	f__JG30-KF-CM45	g__norank_f__JG30-KF-CM45	0.44647	-0.195628	0.315196	-0.195909
	p__Patescibacteria	c__Parcubacteria	o__norank_c__Parcubacteria	f__norank_c__Parcubacteria	g__norank_c__Parcubacteria	0.437148	-0.374977	0.290941	-0.123227
	p__Chloroflexi	c__Ktedonobacteria	o__Ktedonobacterales	f__Ktedonobacteraceae	g__G12-WMSP1	0.428161	-0.667854	0.323147	-0.636899
	p__Proteobacteria	c__Alphaproteobacteria	o__Caulobacterales	f__Caulobacteraceae	g__unclassified_f__Caulobacteraceae	0.426397	-0.716973	0.546055	-0.548225
	p__Acidobacteria	c__Acidobacteriia	o__Acidobacteriales	f__Acidobacteriaceae_Subgroup_1	g__Granulicella	0.425377	-0.687084	0.440172	-0.549502
	p__Proteobacteria	c__Gammaproteobacteria	o__Betaproteobacteriales	f__Burkholderiaceae	g__unclassified_f__Burkholderiaceae	0.42052	-0.406804	0.524497	-0.0847623
	p__Acidobacteria	c__Blastocatellia_Subgroup_4	o__Pyrinomonadales	f__Pyrinomonadaceae	g__RB41	0.420433	-0.758697	0.406139	-0.495207
	p__Acidobacteria	c__Acidobacteriia	o__Acidobacteriales	f__Acidobacteriaceae_Subgroup_1	g__Acidipila	0.414748	-0.464091	0.414701	-0.176809
	p__Chloroflexi	c__TK10	o__norank_c__TK10	f__norank_c__TK10	g__norank_c__TK10	0.400126	-0.199613	0.350864	-0.0656386
	p__Chloroflexi	c__Ktedonobacteria	o__Ktedonobacterales	f__Ktedonobacteraceae	g__1959-1	0.385523	-0.47557	0.32815	-0.345043
	p__Chloroflexi	c__Ktedonobacteria	o__Ktedonobacterales	f__Ktedonobacteraceae	g__norank_f__Ktedonobacteraceae	0.383878	-0.522622	0.313581	-0.419524
	p__Chloroflexi	c__AD3	o__norank_c__AD3	f__norank_c__AD3	g__norank_c__AD3	0.378878	-0.512583	0.354302	-0.299218
	p__Chloroflexi	c__Anaerolineae	o__norank_c__Anaerolineae	f__norank_c__Anaerolineae	g__norank_c__Anaerolineae	0.373356	-0.666119	0.321723	-0.577578
	p__Rokubacteria	c__NC10	o__Rokubacteriales	f__norank_o__Rokubacteriales	g__norank_o__Rokubacteriales	0.372742	-0.570881	0.487404	-0.321292
	p__Actinobacteria	c__Actinobacteria	o__Solirubrobacterales	f__Solirubrobacteraceae	g__norank_f__Solirubrobacteraceae	0.367328	-0.632037	0.374725	-0.625398
	p__Proteobacteria	c__Deltaproteobacteria	o__Desulfuromonadales	f__Geobacteraceae	g__Geobacter	0.363139	-0.5165	0.228798	-0.345611
	p__Acidobacteria	c__Acidobacteriia	o__Acidobacteriales	f__Koribacteraceae	g__Candidatus_Koribacter	0.358757	-0.483637	0.411837	-0.330001
	p__Chloroflexi	c__OLB14	o__norank_c__OLB14	f__norank_c__OLB14	g__norank_c__OLB14	0.353086	-0.725332	0.33986	-0.589024
	p__Acidobacteria	c__Acidobacteriia	o__Acidobacteriales	f__Acidobacteriaceae_Subgroup_1	g__Occallatibacter	0.34598	-0.601288	0.408935	-0.513355
	p__Chloroflexi	c__Chloroflexia	o__Chloroflexales	f__Roseiflexaceae	g__norank_f__Roseiflexaceae	0.338078	-0.551601	0.308409	-0.24035
	p__Patescibacteria	c__Saccharimonadia	o__Saccharimonadales	f__norank_o__Saccharimonadales	g__norank_o__Saccharimonadales	0.336025	-0.285735	0.286749	-0.188585
	p__Proteobacteria	c__Deltaproteobacteria	o__MBNT15	f__norank_o__MBNT15	g__norank_o__MBNT15	0.330469	-0.377849	0.221229	-0.119791
	p__Planctomycetes	c__OM190	o__norank_c__OM190	f__norank_c__OM190	g__norank_c__OM190	0.31652	-0.388392	0.269316	-0.257331
	p__Chloroflexi	c__JG30-KF-CM66	o__norank_c__JG30-KF-CM66	f__norank_c__JG30-KF-CM66	g__norank_c__JG30-KF-CM66	0.313026	-0.562647	0.343774	-0.506096
	p__Acidobacteria	c__Subgroup_5	o__norank_c__Subgroup_5	f__norank_c__Subgroup_5	g__norank_c__Subgroup_5	0.306871	-0.503696	0.410846	-0.163427
	p__Proteobacteria	c__Gammaproteobacteria	o__Gammaproteobacteria_Incertae_Sedis	f__unclassified_o__Gammaproteobacteria_Incertae_Sedis	g__Acidibacter	0.295705	-0.239863	0.269233	-0.157112
	p__Planctomycetes	c__Planctomycetacia	o__Gemmatales	f__Gemmataceae	g__norank_f__Gemmataceae	0.287396	-0.47954	0.280433	-0.330368
	p__Actinobacteria	c__Actinobacteria	o__Frankiales	f__Acidothermaceae	g__Acidothermus	0.286379	-0.238193	0.384057	-0.0607803
	p__Proteobacteria	c__Gammaproteobacteria	o__Betaproteobacteriales	f__Nitrosomonadaceae	g__Ellin6067	0.278166	-0.408761	0.23805	-0.286379
	p__Planctomycetes	c__Planctomycetacia	o__Isosphaerales	f__Isosphaeraceae	g__Aquisphaera	0.276506	-0.26796	0.276658	-0.0636819
	p__FCPU426	c__norank_p__FCPU426	o__norank_p__FCPU426	f__norank_p__FCPU426	g__norank_p__FCPU426	0.27573	-0.472523	0.296997	-0.267782
	p__Proteobacteria	c__Alphaproteobacteria	o__Rhizobiales	f__Rhodomicrobiaceae	g__Rhodomicrobium	0.257995	-0.351861	0.135384	-0.170167
	p__Chloroflexi	c__Anaerolineae	o__SBR1031	f__A4b	g__norank_f__A4b	0.255013	-0.248053	0.33064	-0.165369
	p__Proteobacteria	c__Alphaproteobacteria	o__Sphingomonadales	f__Sphingomonadaceae	g__Sphingomonas	0.25141	-0.417094	0.101444	-0.298945
	p__Proteobacteria	c__Gammaproteobacteria	o__Betaproteobacteriales	f__Nitrosomonadaceae	g__mle1-7	0.235794	-0.630426	0.22825	-0.548268
	p__Proteobacteria	c__Alphaproteobacteria	o__Caulobacterales	f__Caulobacteraceae	g__norank_f__Caulobacteraceae	0.234972	-0.32693	0.262566	-0.353282
	p__Proteobacteria	c__Deltaproteobacteria	o__Myxococcales	f__Sandaracinaceae	g__norank_f__Sandaracinaceae	0.234462	-0.260956	0.150217	-0.216514
	p__Proteobacteria	c__Alphaproteobacteria	o__Elsterales	f__Elsteraceae	g__norank_f__Elsteraceae	0.233557	-0.289722	0.156625	-0.353116
	p__Proteobacteria	c__Deltaproteobacteria	o__Myxococcales	f__P3OB-42	g__norank_f__P3OB-42	0.229885	-0.315818	0.155531	-0.151615
	p__Planctomycetes	c__Planctomycetacia	o__Isosphaerales	f__Isosphaeraceae	g__Singulisphaera	0.202519	-0.461666	0.272406	-0.468918
	p__Proteobacteria	c__Alphaproteobacteria	o__Elsterales	f__URHD0088	g__norank_f__URHD0088	0.178435	-0.46798	0.147317	-0.369458
	p__Chloroflexi	c__Ktedonobacteria	o__Ktedonobacterales	f__Ktedonobacteraceae	g__unclassified_f__Ktedonobacteraceae	0.170897	-0.373508	0.30085	-0.0857423
	p__Verrucomicrobia	c__Verrucomicrobiae	o__Chthoniobacterales	f__Chthoniobacteraceae	g__Candidatus_Udaeobacter	0.168173	-0.120241	0.0454919	-0.0295809
	p__Proteobacteria	c__Alphaproteobacteria	o__Rhizobiales	f__unclassified_o__Rhizobiales	g__unclassified_o__Rhizobiales	0.161799	-0.329358	0.0485664	-0.303305
	p__Proteobacteria	c__Deltaproteobacteria	o__Myxococcales	f__Haliangiaceae	g__Haliangium	0.140726	-0.548118	0.265991	-0.307187
	p__Chloroflexi	c__Ktedonobacteria	o__C0119	f__norank_o__C0119	g__norank_o__C0119	0.136675	-0.455492	0.307756	-0.36894
	p__Proteobacteria	c__Alphaproteobacteria	o__Caulobacterales	f__Caulobacteraceae	g__Phenylobacterium	0.129065	-0.11193	0.140473	-0.155597
	p__Proteobacteria	c__Gammaproteobacteria	o__Betaproteobacteriales	f__Burkholderiaceae	g__norank_f__Burkholderiaceae	0.112302	-0.387976	0.172803	-0.199068
	p__Proteobacteria	c__Deltaproteobacteria	o__Myxococcales	f__norank_o__Myxococcales	g__norank_o__Myxococcales	0.111873	-0.261128	0.142134	-0.343925
	p__Verrucomicrobia	c__Verrucomicrobiae	o__Pedosphaerales	f__Pedosphaeraceae	g__ADurb.Bin063-1	0.111475	-0.197118	-0.0286567	-0.245976
	p__Proteobacteria	c__Gammaproteobacteria	o__Xanthomonadales	f__Rhodanobacteraceae	g__unclassified_f__Rhodanobacteraceae	0.0941821	-0.588364	0.0580742	-0.38987
	p__Proteobacteria	c__Alphaproteobacteria	o__Rhizobiales	f__Labraceae	g__Labrys	0.0150996	-0.0370626	0.212334	-0.180921
	p__Verrucomicrobia	c__Verrucomicrobiae	o__Chthoniobacterales	f__Xiphinematobacteraceae	g__Candidatus_Xiphinematobacter	-0.00493151	-0.265206	-0.122259	-0.328493
	p__Proteobacteria	c__Alphaproteobacteria	o__Rhizobiales	f__Rhizobiales_Incertae_Sedis	g__Bauldia	-0.0228528	-0.19659	0.243254	-0.15171
	p__Proteobacteria	c__Deltaproteobacteria	o__unclassified_c__Deltaproteobacteria	f__unclassified_c__Deltaproteobacteria	g__unclassified_c__Deltaproteobacteria	-0.0392209	-0.160221	0.0676305	-0.0940188
	p__Verrucomicrobia	c__Verrucomicrobiae	o__Chthoniobacterales	f__Chthoniobacteraceae	g__Chthoniobacter	-0.212075	-0.222016	-0.154447	0.0107695
	p__Proteobacteria	c__Gammaproteobacteria	o__Betaproteobacteriales	f__Burkholderiaceae	g__Ralstonia	-0.712485	0.226064	-0.580567	0.0897122
B_Mod#2						Altitude	Vlength	qCO2	CUE
	p__Proteobacteria	c__Alphaproteobacteria	o__Acetobacterales	f__Acetobacteraceae	g__unclassified_f__Acetobacteraceae	-0.789439	0.613152	-0.827905	0.228623
	p__Actinobacteria	c__Actinobacteria	o__Kineosporiales	f__Kineosporiaceae	g__norank_f__Kineosporiaceae	-0.776728	0.482136	-0.741268	0.22642
	p__Proteobacteria	c__Alphaproteobacteria	o__Rhizobiales	f__Beijerinckiaceae	g__Methylobacterium	-0.755313	0.612475	-0.709094	0.277999
	p__Cyanobacteria	c__Oxyphotobacteria	o__Nostocales	f__Nostocaceae	g__Scytonema_UTEX_2349	-0.755042	0.454431	-0.761318	0.120127
	p__Proteobacteria	c__Alphaproteobacteria	o__Rhizobiales	f__Rhizobiales_Incertae_Sedis	g__Bauldia	-0.733436	0.732888	-0.70913	0.362191
	p__Bacteroidetes	c__Bacteroidia	o__Chitinophagales	f__Chitinophagaceae	g__Flavisolibacter	-0.731682	0.62342	-0.635578	0.385525
	p__Proteobacteria	c__Alphaproteobacteria	o__Sphingomonadales	f__Sphingomonadaceae	g__unclassified_f__Sphingomonadaceae	-0.728368	0.757941	-0.688767	0.428806
	p__Acidobacteria	c__Acidobacteriia	o__Solibacterales	f__Solibacteraceae_Subgroup_3	g__Bryobacter	-0.720153	0.521906	-0.590685	0.204545
	p__Actinobacteria	c__Actinobacteria	o__Microtrichales	f__unclassified_o__Microtrichales	g__unclassified_o__Microtrichales	-0.717895	0.622944	-0.760298	0.214875
	p__Proteobacteria	c__Alphaproteobacteria	o__Sphingomonadales	f__Sphingomonadaceae	g__Sphingomonas	-0.71587	0.692866	-0.656528	0.447761
	p__Cyanobacteria	c__Oxyphotobacteria	o__Nostocales	f__Nostocaceae	g__Nostoc_PCC-7524	-0.715106	0.393771	-0.764709	0.0324913
	p__Chloroflexi	c__TK10	o__norank_c__TK10	f__norank_c__TK10	g__norank_c__TK10	-0.712096	0.798577	-0.55805	0.580733
	p__Acidobacteria	c__Blastocatellia_Subgroup_4	o__Blastocatellales	f__Blastocatellaceae	g__Blastocatella	-0.711819	0.78174	-0.664198	0.397314
	p__Actinobacteria	c__Actinobacteria	o__Solirubrobacterales	f__Solirubrobacteraceae	g__unclassified_f__Solirubrobacteraceae	-0.702436	0.774979	-0.656532	0.450589
	p__Gemmatimonadetes	c__Gemmatimonadetes	o__Gemmatimonadales	f__Gemmatimonadaceae	g__Gemmatimonas	-0.689391	0.468173	-0.525407	0.225599
	p__Cyanobacteria	c__Oxyphotobacteria	o__Nostocales	f__Nostocaceae	g__Nostoc_PCC-73102	-0.673022	0.501025	-0.672826	0.116925
	p__Patescibacteria	c__Saccharimonadia	o__Saccharimonadales	f__norank_o__Saccharimonadales	g__norank_o__Saccharimonadales	-0.672701	0.33731	-0.556181	0.164816
	p__Patescibacteria	c__Saccharimonadia	o__Saccharimonadales	f__Saccharimonadaceae	g__norank_f__Saccharimonadaceae	-0.672667	0.33465	-0.372724	0.210103
	p__Chloroflexi	c__Chloroflexia	o__Chloroflexales	f__Chloroflexaceae	g__FFCH7168	-0.669822	0.498533	-0.689585	0.116025
	p__Proteobacteria	c__Alphaproteobacteria	o__Rhizobiales	f__unclassified_o__Rhizobiales	g__unclassified_o__Rhizobiales	-0.652459	0.536332	-0.593069	0.301876
	p__Proteobacteria	c__Alphaproteobacteria	o__Rhizobiales	f__Xanthobacteraceae	g__Pseudorhodoplanes	-0.651375	0.626397	-0.509834	0.39077
	p__Proteobacteria	c__Alphaproteobacteria	o__Rhizobiales	f__Rhizobiales_Incertae_Sedis	g__Nordella	-0.641434	0.670352	-0.497115	0.491059
	p__Proteobacteria	c__Gammaproteobacteria	o__Betaproteobacteriales	f__A21b	g__norank_f__A21b	-0.632201	0.458312	-0.525797	0.261383
	p__Proteobacteria	c__Alphaproteobacteria	o__Azospirillales	f__Azospirillaceae	g__Skermanella	-0.630813	0.636524	-0.561442	0.322974
	p__Proteobacteria	c__Alphaproteobacteria	o__Rhodobacterales	f__Rhodobacteraceae	g__Rubellimicrobium	-0.630179	0.405017	-0.518912	0.148964
	p__Actinobacteria	c__Actinobacteria	o__Propionibacteriales	f__Nocardioidaceae	g__unclassified_f__Nocardioidaceae	-0.62822	0.675617	-0.466831	0.357808
	p__Chloroflexi	c__Chloroflexia	o__Kallotenuales	f__AKIW781	g__norank_f__AKIW781	-0.627587	0.422119	-0.601359	0.03718
	p__Actinobacteria	c__Actinobacteria	o__Rubrobacterales	f__Rubrobacteriaceae	g__Rubrobacter	-0.625417	0.470388	-0.515721	0.225919
	p__Acidobacteria	c__Thermoanaerobaculia	o__Thermoanaerobaculales	f__Thermoanaerobaculaceae	g__Subgroup_10	-0.622517	0.701571	-0.671088	0.238264
	p__Proteobacteria	c__Gammaproteobacteria	o__Betaproteobacteriales	f__Burkholderiaceae	g__Variovorax	-0.620615	0.452303	-0.408667	0.280976
	p__Actinobacteria	c__Actinobacteria	o__Propionibacteriales	f__Propionibacteriaceae	g__Microlunatus	-0.61338	0.705553	-0.552234	0.484947
	p__Actinobacteria	c__Actinobacteria	o__Solirubrobacterales	f__Solirubrobacteraceae	g__Conexibacter	-0.612647	0.471667	-0.587236	0.259513
	p__Chloroflexi	c__Chloroflexia	o__Thermomicrobiales	f__JG30-KF-CM45	g__norank_f__JG30-KF-CM45	-0.610602	0.754418	-0.577498	0.505958
	p__Cyanobacteria	c__Oxyphotobacteria	o__Nostocales	f__Coleofasciculaceae	g__norank_f__Coleofasciculaceae	-0.609712	0.289285	-0.635465	-0.0442533
	p__Proteobacteria	c__Gammaproteobacteria	o__Betaproteobacteriales	f__Burkholderiaceae	g__Rhizobacter	-0.607192	0.592019	-0.346132	0.571604
	p__Chloroflexi	c__Gitt-GS-136	o__norank_c__Gitt-GS-136	f__norank_c__Gitt-GS-136	g__norank_c__Gitt-GS-136	-0.606885	0.674895	-0.574839	0.428357
	p__Cyanobacteria	c__Oxyphotobacteria	o__Phormidesmiales	f__Nodosilineaceae	g__Nodosilinea_PCC-7104	-0.604792	0.628257	-0.65152	0.276556
	p__Cyanobacteria	c__Oxyphotobacteria	o__Nostocales	f__Nostocaceae	g__unclassified_f__Nostocaceae	-0.603728	0.521491	-0.593668	0.0311547
	p__Actinobacteria	c__Actinobacteria	o__Frankiales	f__Cryptosporangiaceae	g__Cryptosporangium	-0.602684	0.524918	-0.614795	0.354053
	p__Proteobacteria	c__Gammaproteobacteria	o__Betaproteobacteriales	f__Nitrosomonadaceae	g__IS-44	-0.596386	0.23713	-0.625205	0.121851
	p__Bacteroidetes	c__Bacteroidia	o__Chitinophagales	f__Chitinophagaceae	g__Segetibacter	-0.592715	0.659068	-0.561798	0.297473
	p__Actinobacteria	c__Actinobacteria	o__IMCC26256	f__norank_o__IMCC26256	g__norank_o__IMCC26256	-0.592582	0.393321	-0.650418	0.240044
	p__Cyanobacteria	c__Oxyphotobacteria	o__Oxyphotobacteria_Incertae_Sedis	f__unclassified_o__Oxyphotobacteria_Incertae_Sedis	g__norank_f__unclassified	-0.591865	0.356184	-0.579476	0.109028
	p__Actinobacteria	c__Actinobacteria	o__Streptosporangiales	f__Streptosporangiaceae	g__unclassified_f__Streptosporangiaceae	-0.590669	0.326495	-0.45166	0.167935
	p__Bacteroidetes	c__Bacteroidia	o__Flavobacteriales	f__NS9_marine_group	g__norank_f__NS9_marine_group	-0.581135	0.562105	-0.482445	0.135549
	p__unclassified_k__norank_d__Bacteria	c__unclassified_k__norank_d__Bacteria	o__unclassified_k__norank_d__Bacteria	f__unclassified_k__norank_d__Bacteria	g__unclassified_k__norank_d__Bacteria	-0.579835	0.463593	-0.5906	0.18192
	p__Proteobacteria	c__Alphaproteobacteria	o__Acetobacterales	f__Acetobacteraceae	g__Acidiphilium	-0.574026	0.294685	-0.546192	-0.0502983
	p__Acidobacteria	c__Subgroup_6	o__unclassified	f__unclassified_c__Subgroup_6	g__Vicinamibacter	-0.573052	0.503108	-0.587694	0.372305
	p__Proteobacteria	c__Alphaproteobacteria	o__Rhizobiales	f__Beijerinckiaceae	g__Psychroglaciecola	-0.566609	0.483047	-0.514422	0.195162
	p__Cyanobacteria	c__Oxyphotobacteria	o__Nostocales	f__Coleofasciculaceae	g__Wilmottia_Ant-Ph58	-0.563231	0.332524	-0.710815	0.00915202
	p__Cyanobacteria	c__Oxyphotobacteria	o__Leptolyngbyales	f__Leptolyngbyaceae	g__Phormidesmis_ANT.L52.6	-0.560682	0.456999	-0.526629	-0.0165101
	p__Firmicutes	c__Bacilli	o__Bacillales	f__Planococcaceae	g__Lysinibacillus	-0.560386	0.611021	-0.429931	0.410459
	p__Proteobacteria	c__Gammaproteobacteria	o__Betaproteobacteriales	f__SC-I-84	g__norank_f__SC-I-84	-0.560285	0.570412	-0.38669	0.477898
	p__Actinobacteria	c__Actinobacteria	o__Solirubrobacterales	f__Solirubrobacteraceae	g__norank_f__Solirubrobacteraceae	-0.557915	0.588312	-0.63536	0.187077
	p__Actinobacteria	c__Actinobacteria	o__Acidimicrobiales	f__Acidimicrobiaceae	g__norank_f__Acidimicrobiaceae	-0.549391	0.205325	-0.576452	0.0752209
	p__Actinobacteria	c__Actinobacteria	o__Propionibacteriales	f__Propionibacteriaceae	g__unclassified_f__Propionibacteriaceae	-0.546714	0.520086	-0.523146	0.241597
	p__Acidobacteria	c__Blastocatellia_Subgroup_4	o__Blastocatellales	f__Blastocatellaceae	g__Stenotrophobacter	-0.540994	0.800385	-0.411523	0.576639
	p__Actinobacteria	c__Actinobacteria	o__Frankiales	f__Geodermatophilaceae	g__Modestobacter	-0.545754	0.451507	-0.294134	0.282466
	p__Proteobacteria	c__Gammaproteobacteria	o__Betaproteobacteriales	f__Burkholderiaceae	g__unclassified_f__Burkholderiaceae	-0.537314	0.610982	-0.580627	0.548816
	p__Verrucomicrobia	c__Verrucomicrobiae	o__Chthoniobacterales	f__Chthoniobacteraceae	g__Candidatus_Udaeobacter	-0.534575	0.455429	-0.513495	0.250034
	p__Actinobacteria	c__Actinobacteria	o__Frankiales	f__norank_o__Frankiales	g__norank_o__Frankiales	-0.534008	0.407007	-0.572641	0.219789
	p__Acidobacteria	c__Blastocatellia_Subgroup_4	o__Blastocatellales	f__Blastocatellaceae	g__norank_f__Blastocatellaceae	-0.525148	0.778403	-0.411628	0.575306
	p__Proteobacteria	c__Alphaproteobacteria	o__Caulobacterales	f__Caulobacteraceae	g__Brevundimonas	-0.522792	0.400102	-0.580308	0.101241
	p__Actinobacteria	c__Actinobacteria	o__unclassified_c__Actinobacteria	f__unclassified_c__Actinobacteria	g__unclassified_c__Actinobacteria	-0.520639	0.527002	-0.480512	0.397534
	p__Actinobacteria	c__Actinobacteria	o__Microtrichales	f__Ilumatobacteraceae	g__norank_f__Ilumatobacteraceae	-0.518407	0.58574	-0.444201	0.413029
	p__Actinobacteria	c__Actinobacteria	o__Micrococcales	f__Micrococcaceae	g__Arthrobacter	-0.517789	0.420361	-0.377328	0.198139
	p__Proteobacteria	c__Gammaproteobacteria	o__Betaproteobacteriales	f__Burkholderiaceae	g__Massilia	-0.513762	0.467479	-0.294835	0.288101
	p__Chloroflexi	c__Anaerolineae	o__SBR1031	f__norank_o__SBR1031	g__norank_o__SBR1031	-0.512822	0.593995	-0.367403	0.305773
	p__Acidobacteria	c__Blastocatellia_Subgroup_4	o__Blastocatellales	f__Blastocatellaceae	g__JGI_0001001-H03	-0.511564	0.647598	-0.436533	0.462844
	p__Chloroflexi	c__Chloroflexia	o__Chloroflexales	f__Roseiflexaceae	g__norank_f__Roseiflexaceae	-0.510545	0.622022	-0.508633	0.35415
	p__Chloroflexi	c__Anaerolineae	o__Caldilineales	f__Caldilineaceae	g__norank_f__Caldilineaceae	-0.508692	0.653639	-0.563011	0.221829
	p__Acidobacteria	c__Blastocatellia_Subgroup_4	o__Pyrinomonadales	f__Pyrinomonadaceae	g__RB41	-0.506981	0.532439	-0.393591	0.319737
	p__Bacteroidetes	c__Bacteroidia	o__Chitinophagales	f__Chitinophagaceae	g__Ferruginibacter	-0.504938	0.640155	-0.448135	0.537851
	p__Proteobacteria	c__Alphaproteobacteria	o__Rhizobiales	f__Beijerinckiaceae	g__Microvirga	-0.502878	0.474377	-0.359199	0.327213
	p__Proteobacteria	c__Alphaproteobacteria	o__Rhizobiales	f__Devosiaceae	g__Devosia	-0.499658	0.621218	-0.29722	0.438056
	p__Actinobacteria	c__Actinobacteria	o__Micrococcales	f__Demequinaceae	g__Demequina	-0.499521	0.626044	-0.294561	0.463097
	p__Proteobacteria	c__Gammaproteobacteria	o__Xanthomonadales	f__Xanthomonadaceae	g__Lysobacter	-0.499279	0.657574	-0.48402	0.474052
	p__Actinobacteria	c__Actinobacteria	o__Frankiales	f__Frankiaceae	g__Jatrophihabitans	-0.496097	0.0687577	-0.492805	0.0539652
	p__Actinobacteria	c__Actinobacteria	o__Micrococcales	f__Intrasporangiaceae	g__Aquipuribacter	-0.481025	0.172231	-0.47415	-0.0468795
	p__Actinobacteria	c__Actinobacteria	o__Micrococcales	f__Intrasporangiaceae	g__Oryzihumus	-0.477755	0.473101	-0.392001	0.159343
	p__Actinobacteria	c__Actinobacteria	o__Propionibacteriales	f__Nocardioidaceae	g__Nocardioides	-0.474952	0.526417	-0.345933	0.40542
	p__Actinobacteria	c__Actinobacteria	o__Micromonosporales	f__Micromonosporaceae	g__Luedemannella	-0.473737	0.670165	-0.434142	0.454581
	p__Proteobacteria	c__Alphaproteobacteria	o__Caulobacterales	f__Caulobacteraceae	g__Phenylobacterium	-0.473555	0.491094	-0.318618	0.477666
	p__Proteobacteria	c__Gammaproteobacteria	o__Betaproteobacteriales	f__Nitrosomonadaceae	g__Nitrosospira	-0.47024	0.672539	-0.447809	0.30494
	p__Actinobacteria	c__Actinobacteria	o__Microtrichales	f__Iamiaceae	g__Iamia	-0.469702	0.685222	-0.350892	0.496299
	p__Proteobacteria	c__Alphaproteobacteria	o__Sphingomonadales	f__Sphingomonadaceae	g__Altererythrobacter	-0.469488	0.761106	-0.370441	0.497646
	p__Cyanobacteria	c__Oxyphotobacteria	o__Oxyphotobacteria_Incertae_Sedis	f__unclassified_o__Oxyphotobacteria_Incertae_Sedis	g__Phormidium_SAG_37.90	-0.469342	0.167417	-0.620164	-0.0881813
	p__Proteobacteria	c__Alphaproteobacteria	o__Caulobacterales	f__Caulobacteraceae	g__norank_f__Caulobacteraceae	-0.468592	0.436568	-0.322333	0.328452
	p__Actinobacteria	c__Actinobacteria	o__Microtrichales	f__norank_o__Microtrichales	g__norank_o__Microtrichales	-0.468558	0.664201	-0.480603	0.52473
	p__Actinobacteria	c__Actinobacteria	o__Micrococcales	f__Intrasporangiaceae	g__Terrabacter	-0.467363	0.405651	-0.445665	0.108887
	p__Acidobacteria	c__Blastocatellia_Subgroup_4	o__Blastocatellales	f__Blastocatellaceae	g__unclassified_f__Blastocatellaceae	-0.465168	0.771807	-0.38584	0.560616
	p__Acidobacteria	c__AT-s3-28	o__norank_c__AT-s3-28	f__norank_c__AT-s3-28	g__norank_c__AT-s3-28	-0.464812	0.443409	-0.445574	0.258198
	p__Proteobacteria	c__Alphaproteobacteria	o__Rhizobiales	f__Xanthobacteraceae	g__Bradyrhizobium	-0.464754	0.719192	-0.375833	0.625065
	p__Actinobacteria	c__Actinobacteria	o__Gaiellales	f__Gaiellaceae	g__Gaiella	-0.464212	0.526618	-0.494865	0.402628
	p__Chloroflexi	c__Chloroflexia	o__Chloroflexales	f__Roseiflexaceae	g__unclassified_f__Roseiflexaceae	-0.46195	0.365757	-0.331321	0.0451167
	p__Actinobacteria	c__Actinobacteria	o__Solirubrobacterales	f__unclassified_o__Solirubrobacterales	g__unclassified_o__Solirubrobacterales	-0.456117	0.48519	-0.329858	0.287988
	p__Actinobacteria	c__Actinobacteria	o__Solirubrobacterales	f__Solirubrobacteraceae	g__Solirubrobacter	-0.455319	0.473411	-0.349424	0.367325
	p__Proteobacteria	c__Gammaproteobacteria	o__Betaproteobacteriales	f__TRA3-20	g__norank_f__TRA3-20	-0.455506	0.809819	-0.392373	0.625533
	p__Actinobacteria	c__Actinobacteria	o__Micromonosporales	f__Micromonosporaceae	g__Virgisporangium	-0.45444	0.623784	-0.577413	0.470186
	p__Actinobacteria	c__Actinobacteria	o__Propionibacteriales	f__Nocardioidaceae	g__Kribbella	-0.450998	0.644804	-0.364812	0.419305
	p__Chloroflexi	c__KD4-96	o__norank_c__KD4-96	f__norank_c__KD4-96	g__norank_c__KD4-96	-0.444566	0.600602	-0.43988	0.339995
	p__Actinobacteria	c__Actinobacteria	o__Propionibacteriales	f__Nocardioidaceae	g__Marmoricola	-0.44414	0.619387	-0.369589	0.372946
	p__Actinobacteria	c__Actinobacteria	o__Pseudonocardiales	f__Pseudonocardiaceae	g__Lechevalieria	-0.443381	0.369244	-0.502677	-0.0370683
	p__Cyanobacteria	c__Oxyphotobacteria	o__Oxyphotobacteria_Incertae_Sedis	f__unclassified_o__Oxyphotobacteria_Incertae_Sedis	g__Leptolyngbya_ANT.L52.2	-0.442624	0.489494	-0.378798	0.0759161
	p__Actinobacteria	c__Actinobacteria	o__norank_c__Actinobacteria	f__norank_c__Actinobacteria	g__norank_c__Actinobacteria	-0.4404	0.566854	-0.487745	0.381826
	p__Proteobacteria	c__Alphaproteobacteria	o__Sphingomonadales	f__Sphingomonadaceae	g__Plot4-2H12	-0.434366	0.640998	-0.415684	0.442039
	p__Actinobacteria	c__Actinobacteria	o__Micromonosporales	f__Micromonosporaceae	g__Krasilnikovia	-0.426587	0.487845	-0.382169	0.443495
	p__Actinobacteria	c__Actinobacteria	o__Pseudonocardiales	f__Pseudonocardiaceae	g__Pseudonocardia	-0.426068	0.286966	-0.380274	0.391566
	p__Proteobacteria	c__Alphaproteobacteria	o__Rhizobiales	f__Rhizobiaceae	g__Mesorhizobium	-0.425736	0.640657	-0.252842	0.510883
	p__Actinobacteria	c__Actinobacteria	o__Micromonosporales	f__Micromonosporaceae	g__unclassified_f__Micromonosporaceae	-0.423662	0.379296	-0.471297	0.303163
	p__Proteobacteria	c__Deltaproteobacteria	o__Myxococcales	f__Sandaracinaceae	g__norank_f__Sandaracinaceae	-0.420898	0.554168	-0.425525	0.0547724
	p__Proteobacteria	c__Alphaproteobacteria	o__Rhizobiales	f__Rhizobiales_Incertae_Sedis	g__norank_f__Rhizobiales_Incertae_Sedis	-0.420361	0.665663	-0.340426	0.366855
	p__Proteobacteria	c__Alphaproteobacteria	o__Rhizobiales	f__Xanthobacteraceae	g__Pseudolabrys	-0.417343	0.582798	-0.293206	0.484567
	p__Actinobacteria	c__Actinobacteria	o__Micromonosporales	f__Micromonosporaceae	g__Actinoplanes	-0.412264	0.511361	-0.32183	0.470846
	p__Actinobacteria	c__Actinobacteria	o__Corynebacteriales	f__Mycobacteriaceae	g__Mycobacterium	-0.409414	0.409414	-0.197152	0.32567
	p__Acidobacteria	c__Subgroup_5	o__norank_c__Subgroup_5	f__norank_c__Subgroup_5	g__norank_c__Subgroup_5	-0.405912	0.787464	-0.368068	0.562201
	p__Chloroflexi	c__Ktedonobacteria	o__C0119	f__norank_o__C0119	g__norank_o__C0119	-0.405361	0.354346	-0.293013	-0.0132363
	p__Proteobacteria	c__Alphaproteobacteria	o__Dongiales	f__Dongiaceae	g__Dongia	-0.404443	0.596656	-0.310563	0.487251
	p__Acidobacteria	c__Subgroup_6	o__unclassified	f__unclassified_c__Subgroup_6	g__Luteitalea	-0.404248	0.278307	-0.257083	0.256942
	p__Actinobacteria	c__Actinobacteria	o__Microtrichales	f__Ilumatobacteraceae	g__Ilumatobacter	-0.402664	0.5597	-0.225604	0.546176
	p__Verrucomicrobia	c__Verrucomicrobiae	o__Chthoniobacterales	f__Chthoniobacteraceae	g__Chthoniobacter	-0.401389	0.35728	-0.269762	0.160997
	p__Proteobacteria	c__Alphaproteobacteria	o__Sphingomonadales	f__Sphingomonadaceae	g__Qipengyuania	-0.399453	0.407409	-0.228384	0.62387
	p__Cyanobacteria	c__Oxyphotobacteria	o__Chloroplast	f__norank_o__Chloroplast	g__norank_o__Chloroplast	-0.399398	0.444871	-0.389749	0.0375291
	p__Proteobacteria	c__Deltaproteobacteria	o__Myxococcales	f__Archangiaceae	g__Angiococcus	-0.39266	0.553382	-0.396202	0.29207
	p__Chloroflexi	c__Anaerolineae	o__SBR1031	f__A4b	g__norank_f__A4b	-0.392447	0.689655	-0.292443	0.456486
	p__Actinobacteria	c__Actinobacteria	o__Propionibacteriales	f__Propionibacteriaceae	g__Friedmanniella	-0.390234	0.563703	-0.287349	0.533974
	p__Proteobacteria	c__Alphaproteobacteria	o__Rhizobiales	f__Hyphomicrobiaceae	g__Hyphomicrobium	-0.389058	0.563081	-0.234838	0.300106
	p__Proteobacteria	c__Alphaproteobacteria	o__Rhizobiales	f__norank_o__Rhizobiales	g__norank_o__Rhizobiales	-0.388471	0.568568	-0.248593	0.326975
	p__Cyanobacteria	c__Oxyphotobacteria	o__Nostocales	f__Phormidiaceae	g__Tychonema_CCAP_1459-11B	-0.387298	0.372988	-0.370703	-0.0273753
	p__Bacteroidetes	c__Bacteroidia	o__Sphingobacteriales	f__Sphingobacteriaceae	g__Pedobacter	-0.376187	0.4404	-0.0679441	0.485009
	p__Cyanobacteria	c__Oxyphotobacteria	o__Nostocales	f__Nostocaceae	g__Mastigocladopsis_PCC-10914	-0.375617	0.509589	-0.202303	0.366028
	p__Proteobacteria	c__Deltaproteobacteria	o__Myxococcales	f__Polyangiaceae	g__Aetherobacter	-0.37417	0.340584	-0.194686	0.287567
	p__Actinobacteria	c__Actinobacteria	o__Solirubrobacterales	f__67-14	g__norank_f__67-14	-0.369235	0.355276	-0.211968	0.38292
	p__Proteobacteria	c__Alphaproteobacteria	o__Reyranellales	f__Reyranellaceae	g__norank_f__Reyranellaceae	-0.364403	0.597952	-0.285329	0.366612
	p__Gemmatimonadetes	c__Gemmatimonadetes	o__Longimicrobiales	f__Longimicrobiaceae	g__norank_f__Longimicrobiaceae	-0.36367	0.659487	-0.3198	0.461581
	p__Proteobacteria	c__Gammaproteobacteria	o__Betaproteobacteriales	f__Burkholderiaceae	g__Polaromonas	-0.362462	0.410894	-0.444259	0.0718674
	p__Chloroflexi	c__Dehalococcoidia	o__S085	f__norank_o__S085	g__norank_o__S085	-0.357731	0.660911	-0.29073	0.377742
	p__Actinobacteria	c__Actinobacteria	o__Streptosporangiales	f__Thermomonosporaceae	g__Actinomadura	-0.357028	0.0688742	-0.40876	0.191612
	p__Proteobacteria	c__Gammaproteobacteria	o__Steroidobacterales	f__Steroidobacteraceae	g__Steroidobacter	-0.35464	0.542505	-0.366218	0.511703
	p__Proteobacteria	c__Gammaproteobacteria	o__Xanthomonadales	f__Xanthomonadaceae	g__Arenimonas	-0.353893	0.593477	-0.144542	0.557292
	p__Actinobacteria	c__Actinobacteria	o__Pseudonocardiales	f__Pseudonocardiaceae	g__Amycolatopsis	-0.347712	0.370337	-0.216843	0.0779971
	p__Actinobacteria	c__Actinobacteria	o__Frankiales	f__Cryptosporangiaceae	g__Fodinicola	-0.339744	0.461689	-0.303107	0.273828
	p__Acidobacteria	c__Blastocatellia_Subgroup_4	o__11-24	f__norank_o__11-24	g__norank_o__11-24	-0.338663	0.299565	-0.236367	0.156391
	p__Actinobacteria	c__Actinobacteria	o__Pseudonocardiales	f__Pseudonocardiaceae	g__Umezawaea	-0.338568	0.322181	-0.341681	0.0354077
	p__Proteobacteria	c__Alphaproteobacteria	o__Tistrellales	f__Geminicoccaceae	g__Candidatus_Alysiosphaera	-0.333621	0.239137	-0.199111	0.154686
	p__Verrucomicrobia	c__Verrucomicrobiae	o__Verrucomicrobiales	f__Verrucomicrobiaceae	g__Roseimicrobium	-0.328654	0.645859	-0.236079	0.470782
	p__Proteobacteria	c__Alphaproteobacteria	o__Rhizobiales	f__Rhizobiaceae	g__Allorhizobium-Neorhizobium-Pararhizobium-Rhizobium	-0.32114	0.311276	-0.0466073	0.323058
	p__Actinobacteria	c__Actinobacteria	o__Frankiales	f__Geodermatophilaceae	g__Blastococcus	-0.320624	0.613695	-0.213031	0.547176
	p__Cyanobacteria	c__Oxyphotobacteria	o__Nostocales	f__Coleofasciculaceae	g__Microcoleus_PCC-7113	-0.319895	0.13798	-0.359564	-0.0480529
	p__Chloroflexi	c__Anaerolineae	o__Anaerolineales	f__Anaerolineaceae	g__norank_f__Anaerolineaceae	-0.317279	0.656789	-0.193877	0.441061
	p__Gemmatimonadetes	c__Gemmatimonadetes	o__Gemmatimonadales	f__Gemmatimonadaceae	g__norank_f__Gemmatimonadaceae	-0.313946	0.37553	-0.23059	0.230738
	p__Actinobacteria	c__Actinobacteria	o__Micromonosporales	f__Micromonosporaceae	g__Dactylosporangium	-0.31157	0.470506	-0.177494	0.314271
	p__Cyanobacteria	c__Oxyphotobacteria	o__Nostocales	f__Coleofasciculaceae	g__Microcoleus_SAG_1449-1a	-0.311524	0.394285	-0.213482	0.450101
	p__Proteobacteria	c__Gammaproteobacteria	o__PLTA13	f__norank_o__PLTA13	g__norank_o__PLTA13	-0.309825	0.620561	-0.243806	0.638465
	p__Patescibacteria	c__Saccharimonadia	o__Saccharimonadales	f__unclassified_o__Saccharimonadales	g__unclassified_o__Saccharimonadales	-0.307072	0.616387	-0.275815	0.508702
	p__Chloroflexi	c__Ktedonobacteria	o__Ktedonobacterales	f__Ktedonobacteraceae	g__HSB_OF53-F07	-0.30559	0.534492	-0.140139	0.473432
	p__Proteobacteria	c__Gammaproteobacteria	o__Betaproteobacteriales	f__Burkholderiaceae	g__Pseudoduganella	-0.303555	0.295663	-0.249012	0.330049
	p__Bacteroidetes	c__Bacteroidia	o__Cytophagales	f__Microscillaceae	g__Chryseolinea	-0.297666	0.556816	-0.102121	0.504271
	p__Planctomycetes	c__Planctomycetacia	o__Gemmatales	f__Gemmataceae	g__norank_f__Gemmataceae	-0.284868	0.462668	-0.379385	0.274051
	p__Proteobacteria	c__Alphaproteobacteria	o__Rhizobiales	f__Rhizobiaceae	g__Pseudaminobacter	-0.284029	0.352483	-0.206579	0.372909
	p__Acidobacteria	c__Holophagae	o__Subgroup_7	f__norank_o__Subgroup_7	g__norank_o__Subgroup_7	-0.281336	0.233169	-0.394305	0.0454297
	p__Actinobacteria	c__Actinobacteria	o__Kineosporiales	f__Kineosporiaceae	g__Angustibacter	-0.272989	0.132109	-0.160154	0.0627656
	p__Proteobacteria	c__Alphaproteobacteria	o__Sphingomonadales	f__Sphingomonadaceae	g__Sphingorhabdus	-0.270814	0.33485	-0.234552	0.387884
	p__Proteobacteria	c__Gammaproteobacteria	o__Betaproteobacteriales	f__Nitrosomonadaceae	g__Ellin6067	-0.259239	0.361073	-0.130375	0.458254
	p__Chloroflexi	c__Anaerolineae	o__RBG-13-54-9	f__norank_o__RBG-13-54-9	g__norank_o__RBG-13-54-9	-0.258065	0.621321	-0.223509	0.518731
	p__Chloroflexi	c__Anaerolineae	o__SBR1031	f__A4b	g__OLB13	-0.25666	0.405688	-0.185487	0.425487
	p__Actinobacteria	c__Actinobacteria	o__Micrococcales	f__Microbacteriaceae	g__unclassified_f__Microbacteriaceae	-0.256502	0.265809	-0.0413585	0.23378
	p__Proteobacteria	c__Gammaproteobacteria	o__Xanthomonadales	f__Rhodanobacteraceae	g__norank_f__Rhodanobacteraceae	-0.255875	0.265409	-0.181233	0.310406
	p__Planctomycetes	c__Planctomycetacia	o__Isosphaerales	f__Isosphaeraceae	g__Singulisphaera	-0.247699	0.427143	-0.214515	0.159903
	p__Proteobacteria	c__Deltaproteobacteria	o__Myxococcales	f__BIrii41	g__norank_f__BIrii41	-0.246961	0.607428	-0.249626	0.30849
	p__Actinobacteria	c__Actinobacteria	o__Streptomycetales	f__Streptomycetaceae	g__Streptomyces	-0.246677	0.0391942	-0.154669	0.127176
	p__Proteobacteria	c__Gammaproteobacteria	o__Betaproteobacteriales	f__Nitrosomonadaceae	g__mle1-7	-0.238442	0.193717	-0.203707	0.180272
	p__Cyanobacteria	c__Oxyphotobacteria	o__Nostocales	f__Coleofasciculaceae	g__unclassified_f__Coleofasciculaceae	-0.234997	0.351783	-0.280155	0.193694
	p__Proteobacteria	c__Deltaproteobacteria	o__Myxococcales	f__Archangiaceae	g__Archangium	-0.232421	0.404789	-0.16264	0.257252
	p__Actinobacteria	c__Actinobacteria	o__Kineosporiales	f__Kineosporiaceae	g__Kineosporia	-0.223412	0.179773	-0.169162	0.242899
	p__Proteobacteria	c__Gammaproteobacteria	o__Betaproteobacteriales	f__Burkholderiaceae	g__Oxalicibacterium	-0.219561	0.282134	-0.245998	-0.072264
	p__Actinobacteria	c__Actinobacteria	o__Streptosporangiales	f__Thermomonosporaceae	g__Actinoallomurus	-0.219346	0.170892	-0.321941	0.012476
	p__Proteobacteria	c__Alphaproteobacteria	o__Rhizobiales	f__Rhizobiaceae	g__Aureimonas	-0.216969	0.277468	-0.190399	0.38444
	p__Chloroflexi	c__OLB14	o__norank_c__OLB14	f__norank_c__OLB14	g__norank_c__OLB14	-0.216659	0.621621	-0.166095	0.507373
	p__Actinobacteria	c__Actinobacteria	o__Frankiales	f__Nakamurellaceae	g__Nakamurella	-0.206239	0.677641	-0.133788	0.6105
	p__Actinobacteria	c__Actinobacteria	o__Microtrichales	f__Ilumatobacteraceae	g__CL500-29_marine_group	-0.198001	0.430508	-0.0986437	0.299055
	p__Chloroflexi	c__JG30-KF-CM66	o__norank_c__JG30-KF-CM66	f__norank_c__JG30-KF-CM66	g__norank_c__JG30-KF-CM66	-0.186729	0.615677	-0.140748	0.589042
	p__Proteobacteria	c__Alphaproteobacteria	o__Rhodobacterales	f__Rhodobacteraceae	g__Amaricoccus	-0.182857	0.556175	-0.0939597	0.555183
	p__Firmicutes	c__Bacilli	o__Bacillales	f__Bacillaceae	g__Bacillus	-0.175746	0.163701	-0.106546	0.28415
	p__Acidobacteria	c__Acidobacteriia	o__Acidobacteriales	f__norank_o__Acidobacteriales	g__norank_o__Acidobacteriales	-0.171932	0.182643	-0.179721	0.125241
	p__Bacteroidetes	c__Bacteroidia	o__Chitinophagales	f__Chitinophagaceae	g__Parafilimonas	-0.171217	0.274943	-0.050646	0.392222
	p__Proteobacteria	c__Gammaproteobacteria	o__Gammaproteobacteria_Incertae_Sedis	f__unclassified_o__Gammaproteobacteria_Incertae_Sedis	g__Acidibacter	-0.168447	0.637634	-0.128254	0.508354
	p__Latescibacteria	c__Latescibacteria	o__norank_c__Latescibacteria	f__norank_c__Latescibacteria	g__norank_c__Latescibacteria	-0.16134	0.425025	-0.300618	0.189601
	p__Actinobacteria	c__Actinobacteria	o__Micrococcales	f__Cellulomonadaceae	g__Cellulomonas	-0.15792	0.36642	-0.0910929	0.366701
	p__Proteobacteria	c__Deltaproteobacteria	o__Desulfarculales	f__Desulfarculaceae	g__norank_f__Desulfarculaceae	-0.147366	0.182492	0.0167491	0.211581
	p__Rokubacteria	c__NC10	o__Rokubacteriales	f__norank_o__Rokubacteriales	g__norank_o__Rokubacteriales	-0.143268	0.0665663	0.103878	0.150938
	p__Proteobacteria	c__Gammaproteobacteria	o__Xanthomonadales	f__Rhodanobacteraceae	g__Rhodanobacter	-0.142713	-0.0104149	0.0245026	-0.0560154
	p__Armatimonadetes	c__Chthonomonadetes	o__Chthonomonadales	f__Chthonomonadaceae	g__Chthonomonas	-0.138054	0.355886	0.0754568	0.0473684
	p__Nitrospirae	c__Nitrospira	o__norank_c__Nitrospira	f__norank_c__Nitrospira	g__Nitrospira	-0.132621	0.48993	-0.203153	0.392109
	p__Proteobacteria	c__Alphaproteobacteria	o__Rhizobiales	f__Beijerinckiaceae	g__Bosea	-0.12266	0.358609	0.00579163	0.35916
	p__Actinobacteria	c__Actinobacteria	o__Pseudonocardiales	f__Pseudonocardiaceae	g__Crossiella	-0.121203	0.106813	-0.0611883	0.120373
	p__Actinobacteria	c__Actinobacteria	o__Frankiales	f__Sporichthyaceae	g__norank_f__Sporichthyaceae	-0.117583	0.370838	-0.019745	0.296561
	p__Bacteroidetes	c__Bacteroidia	o__Chitinophagales	f__Saprospiraceae	g__norank_f__Saprospiraceae	-0.113283	0.533008	-0.0173209	0.254811
	p__Proteobacteria	c__Alphaproteobacteria	o__Rhizobiales	f__Xanthobacteraceae	g__Tardiphaga	-0.107879	0.177602	-0.101346	0.0183915
	p__Actinobacteria	c__Actinobacteria	o__Corynebacteriales	f__Nocardiaceae	g__Rhodococcus	-0.100398	0.343813	-0.0784163	0.468238
	p__Proteobacteria	c__Alphaproteobacteria	o__Micropepsales	f__Micropepsaceae	g__norank_f__Micropepsaceae	-0.0867785	0.216801	0.0676604	0.300677
	p__Actinobacteria	c__Actinobacteria	o__Micrococcales	f__Demequinaceae	g__unclassified_f__Demequinaceae	-0.0850366	0.299823	0.0680665	0.355508
	p__Bacteroidetes	c__Bacteroidia	o__Chitinophagales	f__Chitinophagaceae	g__Terrimonas	-0.0832535	0.458168	0.0430196	0.481172
	p__Actinobacteria	c__Actinobacteria	o__Frankiales	f__Geodermatophilaceae	g__Geodermatophilus	-0.0808256	0.423922	-0.0682167	0.334574
	p__Chloroflexi	c__AD3	o__norank_c__AD3	f__norank_c__AD3	g__norank_c__AD3	-0.0772709	0.0512399	-0.0504455	0.137005
	p__Actinobacteria	c__Actinobacteria	o__Propionibacteriales	f__Nocardioidaceae	g__Aeromicrobium	-0.0732418	0.487533	-0.00867076	0.401991
	p__Acidobacteria	c__Subgroup_17	o__norank_c__Subgroup_17	f__norank_c__Subgroup_17	g__norank_c__Subgroup_17	-0.0721998	0.233261	-0.138088	0.12274
	p__Cyanobacteria	c__Oxyphotobacteria	o__Nostocales	f__Nostocaceae	g__norank_f__Nostocaceae	-0.0691153	0.652381	-0.109352	0.75212
	p__Bacteroidetes	c__Bacteroidia	o__Cytophagales	f__Hymenobacteraceae	g__Adhaeribacter	-0.0678838	0.312209	-0.0188046	0.481919
	p__Proteobacteria	c__Alphaproteobacteria	o__norank_c__Alphaproteobacteria	f__norank_c__Alphaproteobacteria	g__norank_c__Alphaproteobacteria	-0.0641377	0.52754	-0.058339	0.530872
	p__Proteobacteria	c__Alphaproteobacteria	o__Rhizobiales	f__Rhodomicrobiaceae	g__Rhodomicrobium	-0.0410995	0.12246	-0.0713342	0.14287
	p__Proteobacteria	c__Alphaproteobacteria	o__Caulobacterales	f__Caulobacteraceae	g__Caulobacter	-0.0331689	0.391996	0.110532	0.388433
	p__Firmicutes	c__Bacilli	o__Bacillales	f__Planococcaceae	g__Sporosarcina	-0.0312415	0.10359	-0.130792	0.186079
	p__Actinobacteria	c__Actinobacteria	o__Pseudonocardiales	f__Pseudonocardiaceae	g__Kibdelosporangium	-0.00713308	0.352264	-0.237991	0.241153
	p__Bacteroidetes	c__Bacteroidia	o__Sphingobacteriales	f__env.OPS_17	g__norank_f__env.OPS_17	0.0141424	0.31335	-0.139836	0.134768
	p__Proteobacteria	c__Alphaproteobacteria	o__Caulobacterales	f__Hyphomonadaceae	g__Hirschia	0.0333693	-0.0423075	0.0608131	-0.0163867
	p__Proteobacteria	c__Alphaproteobacteria	o__Rhizobiales	f__Hyphomicrobiaceae	g__Pedomicrobium	0.035636	0.318257	0.0990127	0.37829
	p__Proteobacteria	c__Gammaproteobacteria	o__Pseudomonadales	f__Pseudomonadaceae	g__Pseudomonas	0.0520406	-0.0235552	0.265004	0.144892
	p__Proteobacteria	c__Gammaproteobacteria	o__Xanthomonadales	f__Rhodanobacteraceae	g__Dokdonella	0.0640833	0.19937	0.10111	0.23908
	p__Proteobacteria	c__Alphaproteobacteria	o__Rhizobiales	f__Xanthobacteraceae	g__Rhodoplanes	0.0692487	0.106473	0.0660003	-0.0314767
	p__Actinobacteria	c__Actinobacteria	o__Microtrichales	f__Microtrichaceae	g__IMCC26207	0.078438	0.275221	0.108221	0.348155
	p__Proteobacteria	c__Alphaproteobacteria	o__Rhizobiales	f__Devosiaceae	g__norank_f__Devosiaceae	0.0814095	0.280627	0.238246	0.134756
	p__Proteobacteria	c__Gammaproteobacteria	o__Betaproteobacteriales	f__Nitrosomonadaceae	g__MND1	0.0836191	0.221248	0.123989	0.407677
	p__Proteobacteria	c__Alphaproteobacteria	o__Rhizobiales	f__Xanthobacteraceae	g__norank_f__Xanthobacteraceae	0.107583	0.12346	0.0838127	0.0522858
	p__Proteobacteria	c__Alphaproteobacteria	o__Caulobacterales	f__Hyphomonadaceae	g__SWB02	0.124193	0.551023	0.0867902	0.538355
	p__Actinobacteria	c__Actinobacteria	o__Streptosporangiales	f__Thermomonosporaceae	g__Actinocorallia	0.149412	0.309872	0.101413	0.361517
	p__Bacteroidetes	c__Bacteroidia	o__Chitinophagales	f__Chitinophagaceae	g__Flavitalea	0.194524	0.133485	0.156389	0.40559
	p__Actinobacteria	c__Actinobacteria	o__Microtrichales	f__Microtrichaceae	g__norank_f__Microtrichaceae	0.213042	0.309829	0.235421	0.338754
	p__Cyanobacteria	c__Oxyphotobacteria	o__Leptolyngbyales	f__Leptolyngbyaceae	g__Leptolyngbya_Es-Yyy1000	0.220639	0.0312458	0.142054	0.200905
	p__WPS-2	c__norank_p__WPS-2	o__norank_p__WPS-2	f__norank_p__WPS-2	g__norank_p__WPS-2	0.237456	-0.53359	0.1369	-0.395668
	p__Proteobacteria	c__Deltaproteobacteria	o__Myxococcales	f__Polyangiaceae	g__Pajaroellobacter	0.241279	0.0204287	0.0781686	-0.0695678
	p__Bacteroidetes	c__Bacteroidia	o__Flavobacteriales	f__Flavobacteriaceae	g__Flavobacterium	0.288877	-0.0493878	0.371025	0.216865
	p__Bacteroidetes	c__Bacteroidia	o__Chitinophagales	f__norank_o__Chitinophagales	g__norank_o__Chitinophagales	0.304861	0.0280648	0.238406	0.232497
F_Mod#1						Altitude	Vlength	qCO2	CUE
	p__Ascomycota	c__Dothideomycetes	o__Pleosporales	f__Didymellaceae	g__unclassified_f__Didymellaceae	-0.724532	0.616199	-0.718276	0.313641
	p__Ascomycota	c__Sordariomycetes	o__Hypocreales	f__Nectriaceae	g__Gibberella	-0.679003	0.691887	-0.520022	0.404606
	p__Ascomycota	c__Dothideomycetes	o__Pleosporales	f__Didymellaceae	g__Epicoccum	-0.64602	0.701117	-0.617431	0.448495
	p__Ascomycota	c__Sordariomycetes	o__Hypocreales	f__Nectriaceae	g__Fusarium	-0.623975	0.397261	-0.529484	0.105897
	p__Basidiomycota	c__Tremellomycetes	o__Filobasidiales	f__Filobasidiaceae	g__Naganishia	-0.602935	0.740717	-0.534888	0.409764
	p__Ascomycota	c__Sordariomycetes	o__Coniochaetales	f__Coniochaetaceae	g__Coniochaeta	-0.601179	0.544959	-0.678958	0.263016
	p__Ascomycota	c__Sordariomycetes	o__Sordariales	f__Sordariaceae	g__Neurospora	-0.533493	0.635452	-0.627253	0.366225
	p__Ascomycota	c__Leotiomycetes	o__Helotiales	f__unclassified_o__Helotiales	g__unclassified_o__Helotiales	-0.497496	0.413962	-0.423032	0.232355
	p__Ascomycota	c__Sordariomycetes	o__Hypocreales	f__Clavicipitaceae	g__Metarhizium	-0.434168	0.379859	-0.474173	0.288535
	p__Basidiomycota	c__Tremellomycetes	o__Filobasidiales	f__Piskurozymaceae	g__Solicoccozyma	-0.4069	0.407448	-0.297534	0.325849
	p__Mortierellomycota	c__Mortierellomycetes	o__Mortierellales	f__Mortierellaceae	g__Mortierella	-0.381278	0.475435	-0.2703	0.477898
	p__Ascomycota	c__Sordariomycetes	o__Sordariales	f__Chaetomiaceae	g__Humicola	-0.37877	0.690973	-0.472552	0.57737
	p__Ascomycota	c__Sordariomycetes	o__Sordariales	f__Sordariales_fam_Incertae_sedis	g__Ramophialophora	-0.374194	0.631092	-0.295199	0.483574
	p__Ascomycota	c__Sordariomycetes	o__Sordariales	f__Chaetomiaceae	g__unclassified_f__Chaetomiaceae	-0.361736	0.49954	-0.393296	0.471019
	p__Ascomycota	c__Sordariomycetes	o__Sordariales	f__unclassified_o__Sordariales	g__unclassified_o__Sordariales	-0.263417	0.532311	-0.375342	0.276013
	p__Glomeromycota	c__Paraglomeromycetes	o__Paraglomerales	f__Paraglomeraceae	g__Paraglomus	-0.206294	0.368358	-0.468626	0.170316
	p__Ascomycota	c__Sordariomycetes	o__Glomerellales	f__Plectosphaerellaceae	g__Plectosphaerella	-0.141409	0.340977	0.0952749	0.454446
	p__Ascomycota	c__Sordariomycetes	o__Sordariales	f__Lasiosphaeriaceae	g__Podospora	-0.0864695	0.153218	0.0373389	0.230282
	p__Ascomycota	c__Sordariomycetes	o__unclassified_c__Sordariomycetes	f__unclassified_c__Sordariomycetes	g__unclassified_c__Sordariomycetes	0.0118327	0.351946	0.066785	0.340114
	p__Basidiomycota	c__Tremellomycetes	o__Trichosporonales	f__Trichosporonaceae	g__Apiotrichum	0.139619	0.18548	0.25288	0.20892
						Altitude	Vlength	qCO2	CUE
F_Mod#6	p__Ascomycota	c__unclassified_p__Ascomycota	o__unclassified_p__Ascomycota	f__unclassified_p__Ascomycota	g__unclassified_p__Ascomycota	0.664662	-0.359847	0.488713	-0.219273
	p__Mortierellomycota	c__Mortierellomycetes	o__Mortierellales	f__Mortierellaceae	g__Mortierella	0.653131	-0.446763	0.54915	-0.24314
	p__unclassified_k__Fungi	c__unclassified_k__Fungi	o__unclassified_k__Fungi	f__unclassified_k__Fungi	g__unclassified_k__Fungi	0.502889	-0.206395	0.363787	-0.0568705
	p__Ascomycota	c__Archaeorhizomycetes	o__Archaeorhizomycetales	f__Archaeorhizomycetaceae	g__Archaeorhizomyces	0.460487	-0.123464	0.417336	0.0731076
	p__Ascomycota	c__Eurotiomycetes	o__Chaetothyriales	f__Herpotrichiellaceae	g__Cladophialophora	0.173358	-0.162184	0.298032	-0.0587437
